# Supplementary material for: A Mouse Systems Genetics Approach Reveals Common and Uncommon Genetic Modifiers of Hepatic Lysosomal Enzyme Activities and Glycosphingolipids
Source: Int J Mol Sci. 2023 Mar 3;24(5):4915. doi: 10.3390/ijms24054915 (PMC10002577; doi:10.3390/ijms24054915)
Supplement: Supplementary file 1 [file ijms-24-04915-s001.zip]

Archive with 7 entries (7 files):
- Supp Table S1. Genes associated with glycosphingolipid biosynthesis metabolic pathways and transporters.xlsx
- Supp Table S2. Extended correlation analysis summary.xlsx
- Supp Table S3. Total number of Single Nucleotide Variants of hepatic lysosomal enzyme activities and GSLs identified by GWAS analysis_02.xlsx
- Supp Table S4. Functional impact of variants in putative modifier gene of lysosomal enzyme activities and glycosphingolipid levels.xlsx
- Supp Table S5. Gene ontology enrichment analysis for glycosphingolipid levels.xlsx
- Supp Table S6. Total number of transcription factors that bind to the 27 common genes.xlsx
- Supp Table S7. Livers mouse numbers by traits.xlsx
