# Supplementary material for: A Mouse Systems Genetics Approach Reveals Common and Uncommon Genetic Modifiers of Hepatic Lysosomal Enzyme Activities and Glycosphingolipids
Source: Int J Mol Sci. 2023 Mar 3;24(5):4915. doi: 10.3390/ijms24054915 (PMC10002577; doi:10.3390/ijms24054915)
Supplement: Supplementary file 1 [file ijms-24-04915-s001.zip › Supp Table S1. Genes associated with glycosphingolipid biosynthesis metabolic pathways and transporters.xlsx]

## Sheet: Supp Table 1
Genes associated with glycosphingolipid biosynthesis metabolic pathways and transporters
Ugt8 /Cgt
Ugcg
B4galt5
B4galt6
St3gal5
B4galnt1 /Galgt1
A4galt
B3gnt5
B3galt4
St3gal6
St8sia1
St8sia3
St8sia5
St3gal2
St3gal3
St6galnac5
St6galnac6
Gal3st1
St3gal1
Sptlc1
Sptlc2
Cert / Col4a3bp
Slc17a5 /Slc17a2
Gltp
Plekha8
