# Supplementary material for: A Mouse Systems Genetics Approach Reveals Common and Uncommon Genetic Modifiers of Hepatic Lysosomal Enzyme Activities and Glycosphingolipids
Source: Int J Mol Sci. 2023 Mar 3;24(5):4915. doi: 10.3390/ijms24054915 (PMC10002577; doi:10.3390/ijms24054915)
Supplement: Supplementary file 1 [file ijms-24-04915-s001.zip › Supp Table S2. Extended correlation analysis summary.xlsx]

## Sheet: Supplementary table 2
Supplementary table 2. Extended correlation analysis summary between GSLs levels and mRNA biosynthetic enzymes and lipid transfer proteins
GM1b vs	r	P (two-tailed)	P value summary		GD1a vs	r	P (two-tailed)	P value summary		GD1b vs	r	P (two-tailed)	P value summary		GA2 vs	r	P (two-tailed)	P value summary		Lac vs	r	P (two-tailed)	P value summary		GM3Gc vs	r	P (two-tailed)	P value summary		GSLs total vs	r	P (two-tailed)	P value summary		GM2Gc vs	r	P (two-tailed)	P value summary		GM1agc vs	r	P (two-tailed)	P value summary		GM3 vs	r	P (two-tailed)	P value summary
Ugt8 /Cgt	-0.07187	0.7445	ns		Ugt8 /Cgt	0.07656	0.7284	ns		Ugt8 /Cgt	0.1565	0.4758	ns		Ugt8 /Cgt	-0.2686	0.2153	ns		Ugt8 /Cgt	0.04171	0.8501	ns		Ugt8 /Cgt	0.08894	0.6865	ns		Ugt8 /Cgt	-0.4263	0.0425	*		Ugt8 /Cgt	-0.4582	0.0279	*		Ugt8 /Cgt	0.1793	0.4129	ns		Ugt8 /Cgt	-0.05181	0.8144	ns
Ugcg	0.01558	0.9438	ns		Ugcg	-0.2796	0.1963	ns		Ugcg	-0.01831	0.9339	ns		Ugcg	0.1656	0.45	ns		Ugcg	0.05599	0.7997	ns		Ugcg	-0.1508	0.4922	ns		Ugcg	-0.04097	0.8527	ns		Ugcg	0.1083	0.6228	ns		Ugcg	-0.0741	0.7368	ns		Ugcg	-0.3005	0.1635	ns
B4galt5	0.1075	0.6255	ns		B4galt5	-0.2035	0.3517	ns		B4galt5	-0.117	0.5949	ns		B4galt5	0.06446	0.7701	ns		B4galt5	-0.1377	0.531	ns		B4galt5	0.08595	0.6966	ns		B4galt5	-0.01343	0.9515	ns		B4galt5	0.01514	0.9453	ns		B4galt5	-0.1815	0.4073	ns		B4galt5	-0.07357	0.7387	ns
B4galt6	-0.2247	0.3027	ns		B4galt6	-0.06475	0.7691	ns		B4galt6	0.18	0.4111	ns		B4galt6	-0.212	0.3315	ns		B4galt6	-0.241	0.2679	ns		B4galt6	-0.3296	0.1246	ns		B4galt6	-0.1518	0.4893	ns		B4galt6	0.1924	0.3792	ns		B4galt6	-0.01312	0.9526	ns		B4galt6	0.06211	0.7783	ns
St3gal5	0.06767	0.759	ns		St3gal5	0.1211	0.5819	ns		St3gal5	0.367	0.0849	ns		St3gal5	0.3305	0.1234	ns		St3gal5	0.08192	0.7102	ns		St3gal5	-0.2112	0.3334	ns		St3gal5	0.2375	0.2751	ns		St3gal5	0.2863	0.1853	ns		St3gal5	0.0793	0.7191	ns		St3gal5	-0.05043	0.8193	ns
B4galnt1 /Galgt1	-0.5764	0.004	**		B4galnt1 /Galgt1	-0.02837	0.8978	ns		B4galnt1 /Galgt1	-0.01799	0.9351	ns		B4galnt1 /Galgt1	0.2029	0.3532	ns		B4galnt1 /Galgt1	-0.1537	0.4838	ns		B4galnt1 /Galgt1	-0.9591	<0,0001	****		B4galnt1 /Galgt1	-0.1781	0.4163	ns		B4galnt1 /Galgt1	0.6078	0.0021	**		B4galnt1 /Galgt1	0.1268	0.5644	ns		B4galnt1 /Galgt1	-0.579	0.0038	**
A4galt	0.3338	0.1196	ns		A4galt	-0.3316	0.1222	ns		A4galt	-0.09637	0.6618	ns		A4galt	0.2229	0.3067	ns		A4galt	-0.2088	0.339	ns		A4galt	-0.07999	0.7168	ns		A4galt	0.3983	0.0598	ns		A4galt	0.4903	0.0176	*		A4galt	-0.254	0.2421	ns		A4galt	-0.2527	0.2446	ns
B3gnt5	0.1578	0.4722	ns		B3gnt5	-0.3177	0.1396	ns		B3gnt5	-0.3072	0.1539	ns		B3gnt5	0.03064	0.8896	ns		B3gnt5	-0.0261	0.9059	ns		B3gnt5	-0.06991	0.7513	ns		B3gnt5	0.08046	0.7151	ns		B3gnt5	0.2276	0.2963	ns		B3gnt5	-0.3099	0.1501	ns		B3gnt5	-0.1318	0.5488	ns
B3galt4	0.2061	0.3454	ns		B3galt4	-0.03961	0.8576	ns		B3galt4	-0.1093	0.6195	ns		B3galt4	-0.07463	0.735	ns		B3galt4	-0.1988	0.363	ns		B3galt4	0.2053	0.3473	ns		B3galt4	-0.004502	0.9837	ns		B3galt4	-0.2104	0.3353	ns		B3galt4	0.211	0.3339	ns		B3galt4	0.05514	0.8027	ns
St3gal6	0.2135	0.3281	ns		St3gal6	-0.2991	0.1656	ns		St3gal6	-0.06899	0.7545	ns		St3gal6	0.209	0.3386	ns		St3gal6	-0.004303	0.9845	ns		St3gal6	0.05997	0.7858	ns		St3gal6	0.06966	0.7521	ns		St3gal6	0.1118	0.6115	ns		St3gal6	-0.2892	0.1808	ns		St3gal6	-0.08235	0.7087	ns
St8sia1	-0.1966	0.3687	ns		St8sia1	0.235	0.2804	ns		St8sia1	0.1283	0.5596	ns		St8sia1	-0.1588	0.4693	ns		St8sia1	-0.0549	0.8035	ns		St8sia1	0.04398	0.8421	ns		St8sia1	-0.1753	0.4236	ns		St8sia1	-0.2172	0.3194	ns		St8sia1	0.1661	0.4489	ns		St8sia1	0.108	0.6237	ns
St8sia3	0.1608	0.4635	ns		St8sia3	0.003715	0.9866	ns		St8sia3	0.1245	0.5715	ns		St8sia3	0.2594	0.2319	ns		St8sia3	0.3574	0.0941	ns		St8sia3	0.2491	0.2516	ns		St8sia3	0.01009	0.9636	ns		St8sia3	-0.156	0.4772	ns		St8sia3	-0.2935	0.1741	ns		St8sia3	0.1058	0.6309	ns
St8sia5	-0.4194	0.0464	*		St8sia5	0.06703	0.7612	ns		St8sia5	0.3297	0.1244	ns		St8sia5	0.3616	0.09	ns		St8sia5	0.4041	0.0559	ns		St8sia5	-0.2647	0.2222	ns		St8sia5	-0.2963	0.1698	ns		St8sia5	-0.1207	0.5832	ns		St8sia5	0.0853	0.6988	ns		St8sia5	-0.1674	0.4453	ns
St3gal2	0.2841	0.1889	ns		St3gal2	0.0589	0.7895	ns		St3gal2	0.2079	0.3411	ns		St3gal2	0.008508	0.9693	ns		St3gal2	-0.06027	0.7847	ns		St3gal2	0.01018	0.9632	ns		St3gal2	0.1488	0.4981	ns		St3gal2	-0.00472	0.9829	ns		St3gal2	0.3046	0.1575	ns		St3gal2	0.2173	0.3193	ns
St3gal3	0.01317	0.9524	ns		St3gal3	-0.2961	0.17	ns		St3gal3	-0.2902	0.1791	ns		St3gal3	0.0489	0.8246	ns		St3gal3	-0.06006	0.7854	ns		St3gal3	-0.002065	0.9925	ns		St3gal3	0.01722	0.9379	ns		St3gal3	0.09932	0.6521	ns		St3gal3	-0.1736	0.4282	ns		St3gal3	-0.2654	0.221	ns
St6galnac5	0.3065	0.1548	ns		St6galnac5	0.247	0.2559	ns		St6galnac5	-0.04034	0.855	ns		St6galnac5	0.04406	0.8418	ns		St6galnac5	-0.1224	0.5779	ns		St6galnac5	0.3609	0.0907	ns		St6galnac5	0.3552	0.0963	ns		St6galnac5	-0.05884	0.7897	ns		St6galnac5	0.2076	0.3418	ns		St6galnac5	0.1041	0.6364	ns
St6galnac6	-0.1248	0.5705	ns		St6galnac6	-0.2622	0.2268	ns		St6galnac6	-0.1843	0.3998	ns		St6galnac6	0.1941	0.3749	ns		St6galnac6	0.1433	0.5142	ns		St6galnac6	-0.1479	0.5006	ns		St6galnac6	0.0435	0.8437	ns		St6galnac6	0.2066	0.3442	ns		St6galnac6	-0.2539	0.2424	ns		St6galnac6	-0.2652	0.2213	ns
Gal3st1	0.1887	0.3886	ns		Gal3st1	-0.0842	0.7025	ns		Gal3st1	0.2538	0.2425	ns		Gal3st1	0.01463	0.9472	ns		Gal3st1	-0.03577	0.8713	ns		Gal3st1	0.1106	0.6153	ns		Gal3st1	-0.1091	0.6204	ns		Gal3st1	-0.09881	0.6537	ns		Gal3st1	-0.1986	0.3637	ns		Gal3st1	-0.1542	0.4824	ns
St3gal1	0.3571	0.0944	ns		St3gal1	0.2648	0.222	ns		St3gal1	0.3075	0.1534	ns		St3gal1	-0.1726	0.4309	ns		St3gal1	0.08656	0.6945	ns		St3gal1	-0.007587	0.9726	ns		St3gal1	0.05852	0.7908	ns		St3gal1	-0.01056	0.9619	ns		St3gal1	0.1097	0.6182	ns		St3gal1	0.1538	0.4836	ns
Sptlc1	0.03771	0.8644	ns		Sptlc1	-0.2809	0.1941	ns		Sptlc1	0.334	0.1194	ns		Sptlc1	0.06402	0.7717	ns		Sptlc1	-0.04802	0.8278	ns		Sptlc1	0.04172	0.8501	ns		Sptlc1	-0.08727	0.6922	ns		Sptlc1	0.01452	0.9476	ns		Sptlc1	-0.2749	0.2042	ns		Sptlc1	-0.13	0.5543	ns
Sptlc2	-0.1534	0.4846	ns		Sptlc2	0.02996	0.8921	ns		Sptlc2	0.01917	0.9308	ns		Sptlc2	-0.0653	0.7672	ns		Sptlc2	-0.1679	0.4437	ns		Sptlc2	-0.3324	0.1213	ns		Sptlc2	-0.1936	0.376	ns		Sptlc2	0.1699	0.4384	ns		Sptlc2	-0.03072	0.8893	ns		Sptlc2	-0.3935	0.0632	ns
Cert / Col4a3bp	0.04359	0.8435	ns		Cert / Col4a3bp	0.1058	0.6309	ns		Cert / Col4a3bp	0.3977	0.0602	ns		Cert / Col4a3bp	0.3091	0.1513	ns		Cert / Col4a3bp	0.2992	0.1655	ns		Cert / Col4a3bp	-0.02019	0.9271	ns		Cert / Col4a3bp	0.3164	0.1413	ns		Cert / Col4a3bp	0.1447	0.5102	ns		Cert / Col4a3bp	0.102	0.6432	ns		Cert / Col4a3bp	0.04651	0.8331	ns
Slc17a5 /Slc17a2	-0.1408	0.5215	ns		Slc17a5 /Slc17a2	0.03617	0.8699	ns		Slc17a5 /Slc17a2	0.194	0.3751	ns		Slc17a5 /Slc17a2	-0.01844	0.9335	ns		Slc17a5 /Slc17a2	0.1307	0.5522	ns		Slc17a5 /Slc17a2	-0.2307	0.2896	ns		Slc17a5 /Slc17a2	-0.1699	0.4383	ns		Slc17a5 /Slc17a2	-0.1163	0.5971	ns		Slc17a5 /Slc17a2	0.4163	0.0482	*		Slc17a5 /Slc17a2	-0.0549	0.8035	ns
Gltp	-0.05813	0.7922	ns		Gltp	0.2257	0.3004	ns		Gltp	0.3312	0.1226	ns		Gltp	-0.3346	0.1186	ns		Gltp	0.05297	0.8103	ns		Gltp	0.1684	0.4424	ns		Gltp	-0.3218	0.1343	ns		Gltp	-0.454	0.0296	*		Gltp	0.173	0.4299	ns		Gltp	0.4151	0.0489	*
[truncated: 8 more columns]
