# Supplementary material for: A Mouse Systems Genetics Approach Reveals Common and Uncommon Genetic Modifiers of Hepatic Lysosomal Enzyme Activities and Glycosphingolipids
Source: Int J Mol Sci. 2023 Mar 3;24(5):4915. doi: 10.3390/ijms24054915 (PMC10002577; doi:10.3390/ijms24054915)
Supplement: Supplementary file 1 [file ijms-24-04915-s001.zip › Supp Table S7. Livers mouse numbers by traits.xlsx]

## Sheet: biological numbers
Extended Data Table 1| Livers mouse numbers by traits.
Strain	Acid-β-glucosidase	α-galactosidase A	α-galactosidase B	β-Hexosaminidase A	β-Hexosaminidase B	α-glucosidase	β-D-galactosidase	α-neuraminidase	chitotriosidase	α-L-Fucosidase	tartrate-resistant acid phosphatase	lysosomal acid phosphatase	GSLs
129X1/SvJ	5	5	5	5	5	5	5	5	5	5	5	5	5
A/J	5	5	5	5	5	5	5	5	5	5	5	5	3
AKR/J	5	5	5	5	5	5	5	5	5	5	5	5	5
BALB/cJ	5	5	5	5	5	5	5	5	5	5	5	5	4
BTBR T<+> tf/J	5	5	5	5	5	5	5	5	5	5	5	5	3
BUB/BnJ	3	3	3	3	3	3	3	3	3	3	3	3	*
C57BL/6J	5	5	5	5	5	5	5	5	5	5	5	5	3
C58/J	5	5	5	5	5	5	5	5	5	5	5	5	4
CAST/EiJ	3	3	3	3	3	3	3	3	3	3	3	3	*
CBA/J	5	5	5	5	5	5	5	5	5	5	5	5	4
CE/J	5	5	5	5	5	5	5	5	5	5	5	5	5
DBA/2J	5	5	5	5	5	5	4	4	4	4	4	4	3
KK/HlJ	3	3	3	3	3	3	3	3	3	3	3	3	3
LG/J	5	4	4	4	4	4	4	4	4	4	4	4	5
LP/J	3	3	3	3	3	3	3	3	3	3	3	3	4
MA/MyJ	3	3	3	3	3	3	3	3	3	3	3	3	4
NOD/ShiLtJ	5	5	5	5	5	5	5	5	5	5	5	5	5
NON/ShiLtJ	5	5	5	5	5	5	5	5	5	5	5	5	6
NZB/BlNJ	5	5	5	5	5	5	5	5	5	5	5	5	3
NZW/LacJ	5	5	5	5	5	5	5	5	5	5	5	5	6
PL/J	5	5	5	5	5	5	5	5	5	5	5	5	4
RIIIS/J	3	3	3	3	3	3	3	3	3	3	3	3	3
SEA/GnJ	5	5	5	5	5	5	5	5	5	5	5	5	5
SM/J	5	5	5	5	5	5	5	5	5	5	5	5	4
SWR/J	5	5	5	5	5	5	5	5	5	5	5	5	6
* Less than 3 liver by strains
